# Supplementary material for: Thermodynamic Solubility Profile of Temozolomide in Different Commonly Used Pharmaceutical Solvents
Source: Molecules. 2022 Feb 21;27(4):1437. doi: 10.3390/molecules27041437 (PMC8879539; doi:10.3390/molecules27041437)
Supplement: Supplementary file 1 [file molecules-27-01437-s001.zip]

Archive with 1 entries (1 files):
- molecules-1545998-supplementary.pdf
